# Supplementary material for: The Impact of Blood Lead and Its Interaction with Occupational Factors and Air Pollution on Hypertension Prevalence
Source: Toxics. 2024 Nov 27;12(12):861. doi: 10.3390/toxics12120861 (PMC11679143; doi:10.3390/toxics12120861)
Supplement: Supplementary file 1 [file toxics-12-00861-s001.zip]

Archive with 1 entries (1 files):
- toxics-3312082-supplementary.pdf
